# Supplementary material for: Divergent Evolutionary Rates of Primate Brain Regions as Revealed by Genomics and Transcriptomics
Source: Genome Biol Evol. 2024 Feb 5;16(2):evae023. doi: 10.1093/gbe/evae023 (PMC10881106; doi:10.1093/gbe/evae023)
Supplement: evae023_Supplementary_Data [file evae023_supplementary_data.xlsx]

## Sheet: Legends
Supplementary Tables	Legends
Table S1	Evolutionary rate index of specific brain areas in a specific primate lineage based on macaque brain gene expression data
Table S2	Evolutionary rate index of specific brain areas in a specific primate lineage based on human brain gene expression data
Table S3	Information of 590 rhesus macaque brain samples (deleted samples were filled with darkgreen)
Table S4	Evolutionary rate index of specific brain areas in a specific primate lineage at specific developmental stages of human
Table S5	Transcriptome age index of specific brain areas of human
Table S6	Transcriptome age index of specific brain areas of human at specific developmental stages

## Sheet: Table S1
Macaque brain areas Lineages	CN	PTM	GP	AMY	HIP	CGS	TH	HTH	SC	IC	pons	CV	HYP	ACB	CC	VTA	OB	MED	PG	SU	IPS	LF	PEC	AMG	AG	LSTG	TPG	DLPFC	VLPFC	ASPD	V1C	V2C	V4C	SFG	CBC	VMPFC	AIC	PIC	OFC	PSPD	SAR	PS	ASD	ARSP	SPCD
Homo sapiens	69.1457	68.6318	69.9229	68.5493	68.2981	68.3711	69.3373	70.0777	70.0995	70.3978	69.8864	68.4582	72.2882	68.8907	70.4769	69.7623	69.0926	71.0751	72.4969	68.6096	68.6192	68.4311	68.7156	68.7776	68.6388	68.5413	68.3222	68.7928	68.757	68.8407	68.6888	68.6309	68.6634	68.7599	68.5842	68.4324	68.5193	68.5395	68.613	68.7575	68.5061	68.4893	68.9266	68.8267	68.7434
Hominini	53.2718	52.8778	54.3803	52.1232	52.2308	52.1524	52.4177	53.9071	53.6242	53.7449	53.5509	51.7422	56.107	53.3365	54.7595	53.8039	53.6414	54.4485	55.0586	52.2591	52.3332	52.2999	52.4357	52.371	52.066	52.3357	51.8888	52.4701	52.4485	52.3826	52.1414	52.1389	52.1169	52.3489	51.8602	52.3629	52.2995	52.1759	52.2124	52.4072	52.244	52.0741	52.3374	52.3754	52.3735
Homininae	44.2847	44.0865	45.207	43.695	43.4998	43.5764	44.1783	44.5057	44.4937	44.8154	45.3062	43.7906	46.4936	43.875	45.3072	44.4095	44.098	45.4573	45.9061	43.7174	43.7562	43.6046	43.785	43.9298	43.6427	43.6114	43.4495	43.6373	43.9021	43.7723	43.7323	43.7907	43.691	43.7058	43.9747	43.5298	43.768	43.6343	43.6961	43.7628	43.6441	43.5851	43.9791	44.1136	43.9525
Hominidae	60.8195	60.458	62.5135	59.9767	60.1212	59.6472	60.4096	62.056	61.7577	62.1062	62.7913	59.3278	64.0672	60.4728	63.259	61.7789	61.021	62.9068	64.3322	59.7838	59.9848	59.7496	59.8632	59.9679	59.6268	59.8844	59.5579	59.9177	60.0563	59.9861	59.7695	59.6935	59.7319	59.8903	59.5154	59.8273	59.9536	59.7305	59.8592	60.0206	59.9282	59.7085	60.1293	60.2079	60.21
Hominoidea	41.9993	41.782	42.681	40.9406	41.0251	40.9326	41.2016	42.0373	41.8102	42.0851	42.206	40.6465	42.8533	41.5734	42.9757	41.7827	41.6398	42.7989	43.2659	40.9478	40.9426	40.7773	41.1044	41.0555	40.8899	40.9506	40.8285	41.0329	41.1598	41.0608	40.7458	40.7843	40.7675	41.0498	40.9401	41.0161	40.9911	40.9156	41.0312	41.0108	41.052	40.8991	41.1497	41.229	41.1292
Catarrhini	30.3716	30.0235	29.9625	29.5376	29.4443	29.1947	29.4771	29.9125	29.6675	29.9373	29.9938	28.6795	30.585	30.119	29.6102	29.8907	29.3215	30.1931	30.2962	29.0064	29.0593	28.9524	29.1312	29.1853	28.9561	29.2636	28.9659	29.0903	29.2037	29.1716	28.9259	28.9176	28.9661	29.1751	28.7369	29.2355	29.45	29.1461	29.2673	29.26	29.086	28.984	29.3193	29.3948	29.2445
Simiiformes	5.28055	5.22171	5.18047	5.14532	5.07012	5.07594	5.24715	5.40948	5.26624	5.33446	5.1874	5.13889	5.22515	5.38215	5.20166	5.27908	5.49456	5.52543	5.1677	4.98364	4.99682	5.0288	5.02632	5.04459	5.01511	5.02824	4.99687	5.09923	5.11833	5.09809	4.97602	4.95016	4.99886	5.0908	5.08393	5.14428	5.14142	5.02844	5.08053	5.09562	5.05369	5.0145	5.06377	5.01688	5.05823
Haplorrhini	62.5028	62.2928	62.8149	61.8655	61.4647	61.3592	61.9678	63.1125	62.6504	62.7568	62.4666	60.8344	65.3499	62.8068	62.569	62.5575	62.4251	63.2393	65.4349	61.2915	61.3934	61.561	61.4756	61.6408	61.3818	61.7592	61.5012	61.5619	61.6669	61.742	61.6032	61.6245	61.7423	61.4597	60.8309	61.4916	61.8319	61.6757	61.406	61.535	61.4017	61.3516	61.4385	61.4438	61.577
CN	Caudate nucleus
PTM	Putamen
GP	Global pallidum
AMY	Amygdala
HIP	Hippocampus
CGS	Cingulate sulcus
TH	Thalamus
HTH	Hypothalamus
SC	Superior colliculus
IC	Inferior colliculus
pons	Pons
CV	Cerebellar vermis
HYP	Hypophysis
ACB	Accumbens nucleus
CC	Corpus callosum
VTA	Ventral tegmental area
OB	Olfactory bulb
MED	Medulla
PG	Pineal gland
SU	Superior postcentral dimple
IPS	Intraparietal sulcus
LF	Lateral fissure
PEC	Parietal area
AMG	Anterior marginal gyrus
AG	Angular gyrus
LSTG	Lateral superior temporal gyrus
TPG	Temporal polar gyrus
DLPFC	Dorsolateral prefrontal cortex
VLPFC	Ventral lateral prefrontal cortex
ASPD	Anterior supraprincipal dimple
V1C	Primary visual cortex
V2C	Visual cortex V2
V4C	Visual cortex V4
SFG	Superior frontal gyrus
CBC	Cerebellar cortex
VMPFC	Ventromedial prefrontal cortex
AIC	Anterior insula cortex
PIC	Posterior insula cortex
OFC	Orbitofrontal cortex
PSPD	Posterior supraprincipal dimple
SAR	Superior arcuate sulcus
PS	Principal sulcus
ASD	Anterior subcentral dimple
ARSP	Arcuate sulcus spur
SPCD	Superior precentral dimple

## Sheet: Table S2
Human brain areas Lineages	Cortex	FC	ACC	Cerebellum	AMY	HIP	PTM	ACB	CN	HTH	SN	SPC
Homo sapiens	69.5528	70.0007	69.9689	69.7846	70.6652	70.5343	71.0429	70.9647	71.1413	71.8773	71.9521	73.299
Hominini	51.0787	50.7987	51.0239	51.5815	52.1012	51.991	52.0914	52.4006	52.477	52.7532	53.2822	54.0853
Homininae	44.6417	45.0344	45.2075	45.1563	46.1643	46.0966	46.2061	46.0433	46.3227	46.8296	47.6165	48.5908
Hominidae	59.8186	60.0361	60.1933	59.1506	61.3056	61.3371	61.314	61.1948	61.8118	62.2113	63.0787	63.9157
Hominoidea	41.4819	41.9445	42.0826	41.9989	42.907	42.8564	43.0846	43.1144	43.2485	43.4303	44.1864	45.1572
Catarrhini	30.1799	30.6918	30.9827	29.719	31.4234	31.2467	31.6658	31.6828	31.673	31.6713	32.0949	31.9628
Simiiformes	5.19052	5.22405	5.43056	5.29916	5.57359	5.41071	5.39578	5.62307	5.43793	5.65295	5.50097	5.47512
Haplorrhini	63.0762	63.2802	63.1648	62.9317	63.4805	63.299	63.717	64.1497	64.0403	65.3863	65.0818	65.9
FC	Frontal cortex
ACC	Anterior cingulate cortex
AMY	Amygdala
HIP	Hippocampus
PTM	Putamen
ACB	Accumbens nucleus
CN	Caudate nucleus
HTH	Hypothalamus
SN	Substantia nigra
SPC	Spinal cord

## Sheet: Table S3
Sample ID	Individual	Age	Sex	RIN	Tissues(full name)	Tissues(short name)	Uniquely mapped reads number	Uniquely mapped reads %
396-10L	ypa396	6	Female	7.4	Superior postcentral dimple	SU	1.23912e+07	0.844
396-10R	ypa396	6	Female	8	Superior postcentral dimple	SU	1.21294e+07	0.833
396-11L	ypa396	6	Female	7.9	Intraparietal sulcus	IPS	1.47821e+07	0.751
396-11R	ypa396	6	Female	7.7	Intraparietal sulcus	IPS	2.35882e+07	0.869
396-12L	ypa396	6	Female	8.1	Lateral fissure	LF	1.89488e+07	0.873
396-12R	ypa396	6	Female	7.5	Lateral fissure	LF	1.39728e+07	0.884
396-13L	ypa396	6	Female	6.4	Parietal area	PEC	1.15775e+07	0.82
396-13R	ypa396	6	Female	7.7	Parietal area	PEC	1.47507e+07	0.874
396-14L	ypa396	6	Female	8.1	Anterior marginal gyrus	AMG	1.2893e+07	0.86
396-14R	ypa396	6	Female	8.4	Anterior marginal gyrus	AMG	1.77761e+07	0.864
396-15L	ypa396	6	Female	8.3	Angular gyrus	AG	1.18239e+07	0.835
396-15R	ypa396	6	Female	8.4	Angular gyrus	AG	1.66187e+07	0.873
396-16L	ypa396	6	Female	7.6	Lateral superior temporal gyrus	LSTG	1.28627e+07	0.825
396-16R	ypa396	6	Female	7.5	Lateral superior temporal gyrus	LSTG	1.27714e+07	0.848
396-17L	ypa396	6	Female	7.7	Lateral superior temporal gyrus	LSTG	1.82615e+07	0.817
396-17R	ypa396	6	Female	7.9	Lateral superior temporal gyrus	LSTG	1.276e+07	0.862
396-18L	ypa396	6	Female	8.3	Temporal polar gyrus	TPG	1.48318e+07	0.878
396-18R	ypa396	6	Female	6.6	Temporal polar gyrus	TPG	1.3188e+07	0.841
396-19L	ypa396	6	Female	7.5	Temporal polar gyrus	TPG	1.35526e+07	0.879
396-19R	ypa396	6	Female	8.2	Temporal polar gyrus	TPG	1.77374e+07	0.863
396-1L	ypa396	6	Female	7.8	Dorsolateral prefrontal cortex	DLPFC	1.37882e+07	0.868
396-1R	ypa396	6	Female	7.9	Dorsolateral prefrontal cortex	DLPFC	1.38182e+07	0.864
396-20L	ypa396	6	Female	5.6	Primary visual cortex	V1C	1.14613e+07	0.745
396-20R	ypa396	6	Female	8.2	Primary visual cortex	V1C	1.61818e+07	0.877
396-21L	ypa396	6	Female	7.1	Visual cortex V2	V2C	1.59347e+07	0.881
396-21R	ypa396	6	Female	6.1	Visual cortex V2	V2C	1.3451e+07	0.866
396-22L	ypa396	6	Female	7.3	Visual cortex V4	V4C	1.31563e+07	0.878
396-22R	ypa396	6	Female	7.1	Visual cortex V4	V4C	1.47403e+07	0.866
396-23L	ypa396	6	Female	7.7	Superior frontal gyrus	SFG	1.45687e+07	0.857
396-23R	ypa396	6	Female	7.4	Superior frontal gyrus	SFG	1.56097e+07	0.853
396-24L	ypa396	6	Female	8	Caudate nucleus	CN	1.62963e+07	0.868
396-24R	ypa396	6	Female	8.4	Caudate nucleus	CN	1.36416e+07	0.845
396-25L	ypa396	6	Female	7	Putamen	PTM	1.26861e+07	0.846
396-25R	ypa396	6	Female	7.9	Putamen	PTM	1.51266e+07	0.83
396-26L	ypa396	6	Female	7.3	Global pallidum	GP	1.58509e+07	0.85
396-26R	ypa396	6	Female	7	Global pallidum	GP	1.39377e+07	0.851
396-27L	ypa396	6	Female	8.2	Amygdala	AMY	1.38623e+07	0.888
396-27R	ypa396	6	Female	6.9	Amygdala	AMY	1.5363e+07	0.848
396-28L	ypa396	6	Female	7.7	Hippocampus	HIP	1.59984e+07	0.895
396-28R	ypa396	6	Female	7.6	Hippocampus	HIP	1.49618e+07	0.876
396-2L	ypa396	6	Female	7.3	Ventral lateral prefrontal cortex	VLPFC	2.04863e+07	0.862
396-2R	ypa396	6	Female	7.4	Ventral lateral prefrontal cortex	VLPFC	1.30746e+07	0.844
396-31L	ypa396	6	Female	6.4	Cingulate sulcus	CGS	1.06815e+07	0.738
396-31R	ypa396	6	Female	7.9	Cingulate sulcus	CGS	1.85025e+07	0.866
396-32	ypa396	6	Female	7.7	Thalamus	TH	1.26328e+07	0.861
396-33	ypa396	6	Female	7.8	Hypothalamus	HTH	1.41538e+07	0.842
396-34L	ypa396	6	Female	7.1	Superior colliculus	SC	1.87276e+07	0.875
396-34R	ypa396	6	Female	8	Superior colliculus	SC	1.43658e+07	0.853
396-35L	ypa396	6	Female	7.8	Inferior colliculus	IC	1.50711e+07	0.858
396-35R	ypa396	6	Female	7.3	Inferior colliculus	IC	1.4587e+07	0.87
396-37	ypa396	6	Female	6.9	pons	pons	1.63422e+07	0.864
396-38L	ypa396	6	Female	NA	Cerebellar cortex	CBC	1.37196e+07	0.883
396-38R	ypa396	6	Female	NA	Cerebellar cortex	CBC	1.26894e+07	0.869
396-39	ypa396	6	Female	7.3	Cerebellar vermis	CV	1.46977e+07	0.846
396-3L	ypa396	6	Female	8.1	Anterior supraprincipal dimple	ASPD	1.38169e+07	0.885
396-3R	ypa396	6	Female	7.6	Anterior supraprincipal dimple	ASPD	1.3263e+07	0.868
396-41	ypa396	6	Female	8.3	Hypophysis	HYP	1.49593e+07	0.918
396-42L	ypa396	6	Female	7.3	Ventromedial prefrontal cortex	VMPFC	2.73406e+07	0.844
396-42R	ypa396	6	Female	7.1	Ventromedial prefrontal cortex	VMPFC	1.49147e+07	0.883
396-43L	ypa396	6	Female	7.7	Anterior insula cortex	AIC	1.63572e+07	0.854
396-43R	ypa396	6	Female	8	Anterior insula cortex	AIC	1.78055e+07	0.88
396-44L	ypa396	6	Female	7.5	Posterior insula cortex	PIC	2.01957e+07	0.879
396-44R	ypa396	6	Female	7.9	Posterior insula cortex	PIC	1.78206e+07	0.873
396-45L	ypa396	6	Female	7.6	Orbitofrontal cortex	OFC	1.41588e+07	0.893
396-45R	ypa396	6	Female	7.9	Orbitofrontal cortex	OFC	1.52089e+07	0.886
396-46R	ypa396	6	Female	7.3	Accumbens nucleus	ACB	1.49692e+07	0.869
396-47L	ypa396	6	Female	8.2	Corpus callosum	CC	1.60756e+07	0.891
396-47R	ypa396	6	Female	8.8	Corpus callosum	CC	1.61979e+07	0.895
396-48-2	ypa396	6	Female	7.2	Ventral tegmental area	VTA	1.70475e+07	0.88
396-49L	ypa396	6	Female	8.2	Olfactory bulb	OB	1.21105e+07	0.881
396-49R	ypa396	6	Female	8.1	Olfactory bulb	OB	1.38924e+07	0.891
396-4L	ypa396	6	Female	6.7	Posterior supraprincipal dimple	PSPD	1.42202e+07	0.85
396-4R	ypa396	6	Female	7.2	Posterior supraprincipal dimple	PSPD	1.51071e+07	0.86
396-53	ypa396	6	Female	7.8	Medulla	MED	1.43421e+07	0.897
396-5L-2	ypa396	6	Female	7.3	Superior arcuate sulcus	SAR	3.5107e+07	0.873
396-5R	ypa396	6	Female	7.1	Superior arcuate sulcus	SAR	1.47207e+07	0.862
396-6L	ypa396	6	Female	7.6	Principal sulcus	PS	1.31875e+07	0.861
396-6R	ypa396	6	Female	7.6	Principal sulcus	PS	1.3551e+07	0.83
396-7L	ypa396	6	Female	7.5	Anterior subcentral dimple	ASD	1.43821e+07	0.858
396-7R	ypa396	6	Female	7.1	Anterior subcentral dimple	ASD	1.82212e+07	0.868
396-8L	ypa396	6	Female	7	Arcuate sulcus spur	ARSP	1.49197e+07	0.849
396-8R	ypa396	6	Female	7.8	Arcuate sulcus spur	ARSP	1.85148e+07	0.887
396-9L	ypa396	6	Female	7.5	Superior precentral dimple	SPCD	1.47414e+07	0.823
396-9R	ypa396	6	Female	7.8	Superior precentral dimple	SPCD	1.3013e+07	0.852
397-10	ypa397	6	Male	6.9	Superior postcentral dimple	SU	14363673	0.873
397-10L	ypa397	6	Male	6.3	Superior postcentral dimple	SU	24041097	0.872
397-11L	ypa397	6	Male	6.3	Intraparietal sulcus	IPS	14236597	0.8571
397-11R	ypa397	6	Male	7.4	Intraparietal sulcus	IPS	15817846	0.8803
397-12L	ypa397	6	Male	6.1	Lateral fissure	LF	11746825	0.854
397-12R	ypa397	6	Male	6.7	Lateral fissure	LF	13624576	0.8975
397-13L-2	ypa397	6	Male	7.1	Parietal area	PEC	12366346	0.7346
397-13R	ypa397	6	Male	7	Parietal area	PEC	19355012	0.9023
397-14L	ypa397	6	Male	6.8	Anterior marginal gyrus	AMG	15738829	0.8776
397-14R	ypa397	6	Male	6.5	Anterior marginal gyrus	AMG	14895175	0.9131
397-15L	ypa397	6	Male	6.6	Angular gyrus	AG	16728238	0.8822
397-15R	ypa397	6	Male	7.4	Angular gyrus	AG	13690703	0.9169
397-16L	ypa397	6	Male	7.4	Lateral superior temporal gyrus	LSTG	13111007	0.8701
397-16R	ypa397	6	Male	6.8	Lateral superior temporal gyrus	LSTG	22677244	0.9032
397-17L	ypa397	6	Male	7.2	Lateral superior temporal gyrus	LSTG	13768775	0.866
397-17R	ypa397	6	Male	6.2	Lateral superior temporal gyrus	LSTG	13099886	0.8457
397-18L	ypa397	6	Male	6.9	Temporal polar gyrus	TPG	15561375	0.8795
397-18R	ypa397	6	Male	7.2	Temporal polar gyrus	TPG	12294309	0.8603
397-19L	ypa397	6	Male	7.1	Temporal polar gyrus	TPG	12852776	0.8755
397-19R	ypa397	6	Male	7.1	Temporal polar gyrus	TPG	14403302	0.8762
397-1L	ypa397	6	Male	7.3	Dorsolateral prefrontal cortex	DLPFC	12360255	0.8689
397-1R	ypa397	6	Male	7.8	Dorsolateral prefrontal cortex	DLPFC	13432753	0.8825
397-20L	ypa397	6	Male	7.3	Primary visual cortex	V1C	12279136	0.8517
397-20R	ypa397	6	Male	7.5	Primary visual cortex	V1C	13558877	0.8592
397-21L	ypa397	6	Male	7.2	Visual cortex V2	V2C	15419209	0.8719
397-21R	ypa397	6	Male	7.4	Visual cortex V2	V2C	13576079	0.878
397-22L	ypa397	6	Male	6.8	Visual cortex V4	V4C	15557574	0.8794
397-22R	ypa397	6	Male	7.6	Visual cortex V4	V4C	15349041	0.8761
397-23L	ypa397	6	Male	6.8	Superior frontal gyrus	SFG	15464838	0.88
397-23R	ypa397	6	Male	7.1	Superior frontal gyrus	SFG	16194713	0.8627
397-24L	ypa397	6	Male	8.2	Caudate nucleus	CN	15293940	0.8607
397-24R	ypa397	6	Male	8.6	Caudate nucleus	CN	11592388	0.856
397-25L	ypa397	6	Male	8.1	Putamen	PTM	13642228	0.8594
397-25R	ypa397	6	Male	7.2	Putamen	PTM	14213962	0.842
397-26L	ypa397	6	Male	8.3	Global pallidum	GP	13099618	0.8833
397-26R-2	ypa397	6	Male	7.2	Global pallidum	GP	11566446	0.7227
397-27L	ypa397	6	Male	7.4	Amygdala	AMY	12733415	0.8822
397-27R	ypa397	6	Male	7.3	Amygdala	AMY	12595901	0.8722
397-28L	ypa397	6	Male	6.4	Hippocampus	HIP	11272652	0.7627
397-28R	ypa397	6	Male	7.2	Hippocampus	HIP	16632022	0.8701
397-2L	ypa397	6	Male	6.7	Ventral lateral prefrontal cortex	VLPFC	12684392	0.8539
397-2R	ypa397	6	Male	7.3	Ventral lateral prefrontal cortex	VLPFC	13183569	0.8781
397-31L	ypa397	6	Male	8	Cingulate sulcus	CGS	15514749	0.8695
397-31R	ypa397	6	Male	7.1	Cingulate sulcus	CGS	12346542	0.8739
397-32	ypa397	6	Male	6.6	Thalamus	TH	15600394	0.8675
397-33	ypa397	6	Male	6.7	Hypothalamus	HTH	12827472	0.8563
397-34L	ypa397	6	Male	7.3	Superior colliculus	SC	13777433	0.8495
397-34R	ypa397	6	Male	7.7	Superior colliculus	SC	16571188	0.877
397-35L	ypa397	6	Male	7.2	Inferior colliculus	IC	14932344	0.8594
397-35R	ypa397	6	Male	7.6	Inferior colliculus	IC	21316272	0.8747
397-37	ypa397	6	Male	6.7	pons	pons	15179956	0.8782
397-38L	ypa397	6	Male	7.1	Cerebellar cortex	CBC	15603093	0.8719
397-38R	ypa397	6	Male	8.2	Cerebellar cortex	CBC	16704833	0.8866
397-39	ypa397	6	Male	8.3	Cerebellar vermis	CV	13079793	0.8954
397-3L	ypa397	6	Male	6.6	Anterior supraprincipal dimple	ASPD	14044848	0.8714
397-3R	ypa397	6	Male	7.2	Anterior supraprincipal dimple	ASPD	15593762	0.878
397-40	ypa397	6	Male	9	Pineal gland	PG	16882799	0.8913
397-41	ypa397	6	Male	9	Hypophysis	HYP	12836464	0.8853
397-42L	ypa397	6	Male	7.1	Ventromedial prefrontal cortex	VMPFC	15191847	0.851
397-42R	ypa397	6	Male	7.4	Ventromedial prefrontal cortex	VMPFC	15190253	0.875
397-43L	ypa397	6	Male	7.1	Anterior insula cortex	AIC	12070321	0.8374
397-43R	ypa397	6	Male	7.8	Anterior insula cortex	AIC	12848121	0.8854
397-44L-2	ypa397	6	Male	6.8	Posterior insula cortex	PIC	12212586	0.7438
397-44R	ypa397	6	Male	7.1	Posterior insula cortex	PIC	12392542	0.8667
397-45L	ypa397	6	Male	6.7	Orbitofrontal cortex	OFC	17186131	0.8535
397-45R	ypa397	6	Male	6.7	Orbitofrontal cortex	OFC	13760179	0.8789
397-46L	ypa397	6	Male	7.1	Accumbens nucleus	ACB	13058946	0.8515
397-46R	ypa397	6	Male	7.4	Accumbens nucleus	ACB	12044546	0.8384
397-47L	ypa397	6	Male	8.5	Corpus callosum	CC	15297686	0.8783
397-47R	ypa397	6	Male	8.4	Corpus callosum	CC	14518804	0.8876
397-48	ypa397	6	Male	7.7	Ventral tegmental area	VTA	15505356	0.8721
397-49L	ypa397	6	Male	6.6	Olfactory bulb	OB	15494169	0.8635
397-49R	ypa397	6	Male	6.8	Olfactory bulb	OB	12830741	0.8847
397-4L	ypa397	6	Male	7.2	Posterior supraprincipal dimple	PSPD	13774901	0.8773
397-4R	ypa397	6	Male	7.5	Posterior supraprincipal dimple	PSPD	16617883	0.8774
397-5L	ypa397	6	Male	6.9	Superior arcuate sulcus	SAR	13469389	0.852
397-5R	ypa397	6	Male	7.4	Superior arcuate sulcus	SAR	15803526	0.8924
397-6L	ypa397	6	Male	7	Principal sulcus	PS	14583982	0.8659
397-6R	ypa397	6	Male	7.4	Principal sulcus	PS	19305393	0.8584
397-7L	ypa397	6	Male	6.8	Anterior subcentral dimple	ASD	17042351	0.8659
397-7R	ypa397	6	Male	6	Anterior subcentral dimple	ASD	13551492	0.8811
397-8L	ypa397	6	Male	6.8	Arcuate sulcus spur	ARSP	31132330	0.8676
397-8R	ypa397	6	Male	6.8	Arcuate sulcus spur	ARSP	13734839	0.8999
397-9L	ypa397	6	Male	6.5	Superior precentral dimple	SPCD	17610451	0.8677
397-9R	ypa397	6	Male	7	Superior precentral dimple	SPCD	13855324	0.8933
398-10L	ypa398	6	Female	7.5	Superior postcentral dimple	SU	15286203	0.8634
398-10R	ypa398	6	Female	7.2	Superior postcentral dimple	SU	13460453	0.8747
398-11L	ypa398	6	Female	7.5	Intraparietal sulcus	IPS	14811005	0.857
398-11R	ypa398	6	Female	7	Intraparietal sulcus	IPS	13475503	0.8803
398-12L	ypa398	6	Female	8.1	Lateral fissure	LF	14936280	0.8571
398-12R	ypa398	6	Female	7.1	Lateral fissure	LF	17348821	0.89
398-13L	ypa398	6	Female	7.7	Parietal area	PEC	14665585	0.8795
398-13R	ypa398	6	Female	6.8	Parietal area	PEC	13688363	0.8713
398-14L	ypa398	6	Female	7.4	Anterior marginal gyrus	AMG	14868660	0.8656
398-14R	ypa398	6	Female	7.4	Anterior marginal gyrus	AMG	13131731	0.8785
398-15L	ypa398	6	Female	7.3	Angular gyrus	AG	13508267	0.8787
398-15R	ypa398	6	Female	6.9	Angular gyrus	AG	13285155	0.8753
398-16L	ypa398	6	Female	7.6	Lateral superior temporal gyrus	LSTG	16891281	0.8804
398-16R	ypa398	6	Female	7.8	Lateral superior temporal gyrus	LSTG	13915255	0.8382
398-17L	ypa398	6	Female	7.4	Lateral superior temporal gyrus	LSTG	15577949	0.8808
398-17R	ypa398	6	Female	7.9	Lateral superior temporal gyrus	LSTG	14930488	0.8616
398-18L	ypa398	6	Female	7.1	Temporal polar gyrus	TPG	14458754	0.8679
398-18R	ypa398	6	Female	8.2	Temporal polar gyrus	TPG	14440560	0.8558
398-19L-2	ypa398	6	Female	7.6	Temporal polar gyrus	TPG	18677510	0.8883
398-19R	ypa398	6	Female	7.4	Temporal polar gyrus	TPG	13588686	0.8554
398-1L	ypa398	6	Female	6.8	Dorsolateral prefrontal cortex	DLPFC	13979553	0.8589
398-1R	ypa398	6	Female	7.6	Dorsolateral prefrontal cortex	DLPFC	13674370	0.8516
398-20L	ypa398	6	Female	6.3	Primary visual cortex	V1C	18082221	0.892
398-20R	ypa398	6	Female	8.4	Primary visual cortex	V1C	15284532	0.8676
398-21L	ypa398	6	Female	7	Visual cortex V2	V2C	15770442	0.8846
398-21R	ypa398	6	Female	7.7	Visual cortex V2	V2C	14212964	0.8498
398-22L	ypa398	6	Female	6.6	Visual cortex V4	V4C	13947362	0.895
398-22R	ypa398	6	Female	7.7	Visual cortex V4	V4C	16390643	0.8765
398-23L	ypa398	6	Female	6.9	Superior frontal gyrus	SFG	16670565	0.847
398-23R	ypa398	6	Female	7.7	Superior frontal gyrus	SFG	13737715	0.8808
398-24L	ypa398	6	Female	8.3	Caudate nucleus	CN	14634897	0.8709
398-24R	ypa398	6	Female	8.3	Caudate nucleus	CN	13478803	0.8529
398-25L	ypa398	6	Female	7.4	Putamen	PTM	14244948	0.8605
398-25R	ypa398	6	Female	7.7	Putamen	PTM	14534351	0.8475
398-26L	ypa398	6	Female	7.1	Global pallidum	GP	14338482	0.8519
398-26R	ypa398	6	Female	6.4	Global pallidum	GP	14749865	0.8541
398-27L	ypa398	6	Female	7.5	Amygdala	AMY	17858240	0.8585
398-27R	ypa398	6	Female	8.2	Amygdala	AMY	15489806	0.8599
398-28L	ypa398	6	Female	8.3	Hippocampus	HIP	17498181	0.8683
398-28R	ypa398	6	Female	7.7	Hippocampus	HIP	16129057	0.7242
398-2L	ypa398	6	Female	6.4	Ventral lateral prefrontal cortex	VLPFC	14223639	0.8635
398-2R	ypa398	6	Female	7.3	Ventral lateral prefrontal cortex	VLPFC	14050497	0.847
398-31L	ypa398	6	Female	6.7	Cingulate sulcus	CGS	15422807	0.8735
398-31R	ypa398	6	Female	8	Cingulate sulcus	CGS	16005876	0.8727
398-32	ypa398	6	Female	7.2	Thalamus	TH	12684148	0.8639
398-33	ypa398	6	Female	7.9	Hypothalamus	HTH	13629825	0.861
398-34L	ypa398	6	Female	6.3	Superior colliculus	SC	15365245	0.8586
398-34R	ypa398	6	Female	7.7	Superior colliculus	SC	16298023	0.8816
398-35L	ypa398	6	Female	7.1	Inferior colliculus	IC	12303541	0.8437
398-35R	ypa398	6	Female	8.1	Inferior colliculus	IC	14678677	0.8596
398-37	ypa398	6	Female	8.2	pons	pons	13960167	0.8491
398-38L-2	ypa398	6	Female	7.9	Cerebellar cortex	CBC	13838159	0.7738
398-38R	ypa398	6	Female	8.3	Cerebellar cortex	CBC	12512106	0.8662
398-39	ypa398	6	Female	7.5	Cerebellar vermis	CV	13007229	0.8819
398-3L	ypa398	6	Female	6.5	Anterior supraprincipal dimple	ASPD	15281926	0.8575
398-3R	ypa398	6	Female	7.7	Anterior supraprincipal dimple	ASPD	14463218	0.8784
398-40	ypa398	6	Female	7.6	Pineal gland	PG	15957711	0.9117
398-41	ypa398	6	Female	8.1	Hypophysis	HYP	15703342	0.8805
398-42L	ypa398	6	Female	7.3	Ventromedial prefrontal cortex	VMPFC	16247710	0.8665
398-42R	ypa398	6	Female	7.6	Ventromedial prefrontal cortex	VMPFC	15311298	0.8868
398-43L	ypa398	6	Female	7.4	Anterior insula cortex	AIC	13567135	0.8469
398-43R	ypa398	6	Female	7.4	Anterior insula cortex	AIC	17672804	0.8918
398-44L	ypa398	6	Female	7.8	Posterior insula cortex	PIC	13936615	0.7037
398-44R	ypa398	6	Female	7.1	Posterior insula cortex	PIC	15818854	0.8749
398-45L	ypa398	6	Female	7.8	Orbitofrontal cortex	OFC	14068929	0.8541
398-45R	ypa398	6	Female	6.7	Orbitofrontal cortex	OFC	13480517	0.8768
398-46L	ypa398	6	Female	7.3	Accumbens nucleus	ACB	12567816	0.8412
398-46R	ypa398	6	Female	7.5	Accumbens nucleus	ACB	15361933	0.8571
398-47L	ypa398	6	Female	7.9	Corpus callosum	CC	15181112	0.8897
398-47R	ypa398	6	Female	8.6	Corpus callosum	CC	16162423	0.8697
398-48R	ypa398	6	Female	7.7	Ventral tegmental area	VTA	15026628	0.8604
398-49L	ypa398	6	Female	7.3	Olfactory bulb	OB	16335593	0.8825
398-49R	ypa398	6	Female	6.9	Olfactory bulb	OB	15981334	0.8789
398-4L	ypa398	6	Female	6.4	Posterior supraprincipal dimple	PSPD	18505190	0.8857
398-4R	ypa398	6	Female	7.2	Posterior supraprincipal dimple	PSPD	14094779	0.8689
398-53	ypa398	6	Female	7.2	Medulla	MED	14302834	0.8816
398-5L	ypa398	6	Female	6.6	Superior arcuate sulcus	SAR	15451994	0.871
398-5R	ypa398	6	Female	7.5	Superior arcuate sulcus	SAR	14855589	0.8773
398-6L	ypa398	6	Female	7.4	Principal sulcus	PS	15110209	0.8668
398-6R	ypa398	6	Female	7.5	Principal sulcus	PS	15460314	0.8709
398-7L	ypa398	6	Female	7.9	Anterior subcentral dimple	ASD	17476153	0.8603
398-7R	ypa398	6	Female	6.5	Anterior subcentral dimple	ASD	14211245	0.8759
398-8L	ypa398	6	Female	7.5	Arcuate sulcus spur	ARSP	17701214	0.8651
398-8R	ypa398	6	Female	6.6	Arcuate sulcus spur	ARSP	14568933	0.8711
398-9L-2	ypa398	6	Female	7.9	Superior precentral dimple	SPCD	16480937	0.9114
398-9R	ypa398	6	Female	7	Superior precentral dimple	SPCD	16936101	0.8696
399-10L	ypa399	5	Male	7.2	Superior postcentral dimple	SU	14013152	0.8788
399-10R	ypa399	5	Male	7.5	Superior postcentral dimple	SU	16602959	0.8975
399-11L	ypa399	5	Male	6.5	Intraparietal sulcus	IPS	17001855	0.8745
399-11R	ypa399	5	Male	7.5	Intraparietal sulcus	IPS	14414903	0.8906
399-12L	ypa399	5	Male	6.1	Lateral fissure	LF	18059909	0.8681
399-12R	ypa399	5	Male	7.2	Lateral fissure	LF	22786385	0.8824
399-13L	ypa399	5	Male	6.8	Parietal area	PEC	15327657	0.8755
399-13R	ypa399	5	Male	8.3	Parietal area	PEC	38304152	0.8871
399-14L	ypa399	5	Male	7.1	Anterior marginal gyrus	AMG	14986472	0.8918
399-14R	ypa399	5	Male	8.4	Anterior marginal gyrus	AMG	13701776	0.8927
399-15L	ypa399	5	Male	7.5	Angular gyrus	AG	16617039	0.8789
399-15R	ypa399	5	Male	7.8	Angular gyrus	AG	27642754	0.8829
399-16L	ypa399	5	Male	8.5	Lateral superior temporal gyrus	LSTG	14826750	0.8957
399-16R	ypa399	5	Male	8.1	Lateral superior temporal gyrus	LSTG	25974649	0.8838
399-17L	ypa399	5	Male	7.6	Lateral superior temporal gyrus	LSTG	15557430	0.884
399-17R	ypa399	5	Male	8.6	Lateral superior temporal gyrus	LSTG	15877261	0.9015
399-18L	ypa399	5	Male	7.8	Temporal polar gyrus	TPG	18821134	0.8906
399-18R	ypa399	5	Male	8.4	Temporal polar gyrus	TPG	12619009	0.8971
399-19L	ypa399	5	Male	7.9	Temporal polar gyrus	TPG	14728417	0.8958
399-19R	ypa399	5	Male	7.9	Temporal polar gyrus	TPG	13458307	0.8932
399-1L	ypa399	5	Male	8	Dorsolateral prefrontal cortex	DLPFC	19071954	0.8607
399-1R	ypa399	5	Male	7.6	Dorsolateral prefrontal cortex	DLPFC	12205799	0.8449
399-20L	ypa399	5	Male	6.7	Primary visual cortex	V1C	13617955	0.8825
399-20R	ypa399	5	Male	7.7	Primary visual cortex	V1C	12669142	0.8939
399-21L	ypa399	5	Male	7.8	Visual cortex V2	V2C	12532348	0.7853
399-21R	ypa399	5	Male	8	Visual cortex V2	V2C	16175102	0.8778
399-22L	ypa399	5	Male	7.2	Visual cortex V4	V4C	21522957	0.8949
399-22R	ypa399	5	Male	7	Visual cortex V4	V4C	15014364	0.8891
399-23L	ypa399	5	Male	7.2	Superior frontal gyrus	SFG	16739927	0.8405
399-23R	ypa399	5	Male	7.5	Superior frontal gyrus	SFG	15283980	0.8455
399-24L	ypa399	5	Male	8.2	Caudate nucleus	CN	12158057	0.8029
399-24R	ypa399	5	Male	7.7	Caudate nucleus	CN	14497301	0.8773
399-25L	ypa399	5	Male	7.6	Putamen	PTM	14782501	0.8784
399-25R	ypa399	5	Male	8.6	Putamen	PTM	16208100	0.8648
399-26L	ypa399	5	Male	7.8	Global pallidum	GP	28052354	0.8625
399-26R	ypa399	5	Male	7.6	Global pallidum	GP	15115912	0.8655
399-27L	ypa399	5	Male	7.7	Amygdala	AMY	13524285	0.8501
399-27R	ypa399	5	Male	8	Amygdala	AMY	15115379	0.8775
399-28L	ypa399	5	Male	8.2	Hippocampus	HIP	17755477	0.8901
399-28R	ypa399	5	Male	8.7	Hippocampus	HIP	17673101	0.8915
399-2R	ypa399	5	Male	7.4	Ventral lateral prefrontal cortex	VLPFC	18061183	0.8557
399-31L	ypa399	5	Male	7.8	Cingulate sulcus	CGS	13919582	0.8975
399-31R	ypa399	5	Male	7.7	Cingulate sulcus	CGS	14268939	0.8738
399-32	ypa399	5	Male	7.7	Thalamus	TH	18347062	0.8768
399-33	ypa399	5	Male	8	Hypothalamus	HTH	18833311	0.8859
399-34L	ypa399	5	Male	8.4	Superior colliculus	SC	17138935	0.9012
399-34R	ypa399	5	Male	7.5	Superior colliculus	SC	16262874	0.8645
399-35L	ypa399	5	Male	7.8	Inferior colliculus	IC	18708234	0.8647
399-35R	ypa399	5	Male	7.3	Inferior colliculus	IC	20465194	0.88
399-37	ypa399	5	Male	7.9	pons	pons	13867054	0.8758
399-38L	ypa399	5	Male	7.1	Cerebellar cortex	CBC	12735589	0.8035
399-38R	ypa399	5	Male	8.5	Cerebellar cortex	CBC	16650774	0.9071
399-39	ypa399	5	Male	8.8	Cerebellar vermis	CV	13641656	0.8936
399-3L	ypa399	5	Male	8.2	Anterior supraprincipal dimple	ASPD	14740245	0.8608
399-3R	ypa399	5	Male	7.7	Anterior supraprincipal dimple	ASPD	13205914	0.8566
399-40	ypa399	5	Male	8.6	Pineal gland	PG	21821369	0.9078
399-41	ypa399	5	Male	8.6	Hypophysis	HYP	16285271	0.9068
399-42L	ypa399	5	Male	8.2	Ventromedial prefrontal cortex	VMPFC	17811705	0.8724
399-42R	ypa399	5	Male	8.3	Ventromedial prefrontal cortex	VMPFC	17707195	0.8766
399-43L	ypa399	5	Male	8	Anterior insula cortex	AIC	13101435	0.8642
399-43R	ypa399	5	Male	8.5	Anterior insula cortex	AIC	16691738	0.8647
399-44L	ypa399	5	Male	7.9	Posterior insula cortex	PIC	18151643	0.8659
399-44R	ypa399	5	Male	7.9	Posterior insula cortex	PIC	15198910	0.8531
399-45L	ypa399	5	Male	7.2	Orbitofrontal cortex	OFC	22356138	0.8526
399-45R	ypa399	5	Male	6.4	Orbitofrontal cortex	OFC	14232659	0.8643
399-46L	ypa399	5	Male	7.7	Accumbens nucleus	ACB	13619555	0.8687
399-46R	ypa399	5	Male	8.2	Accumbens nucleus	ACB	14770197	0.8663
399-47L	ypa399	5	Male	9	Corpus callosum	CC	13851699	0.9024
399-47R	ypa399	5	Male	8.6	Corpus callosum	CC	14589665	0.9041
399-48	ypa399	5	Male	7.7	Ventral tegmental area	VTA	15395016	0.8881
399-49L	ypa399	5	Male	7.9	Olfactory bulb	OB	41216899	0.8908
399-49R	ypa399	5	Male	8.2	Olfactory bulb	OB	16306349	0.9033
399-4L	ypa399	5	Male	8.1	Posterior supraprincipal dimple	PSPD	13767523	0.8633
399-4R	ypa399	5	Male	7.3	Posterior supraprincipal dimple	PSPD	13562979	0.8645
399-53	ypa399	5	Male	7.3	Medulla	MED	30748767	0.8535
399-5L	ypa399	5	Male	6.8	Superior arcuate sulcus	SAR	16880739	0.8565
399-5R	ypa399	5	Male	7.8	Superior arcuate sulcus	SAR	14824862	0.8659
399-6L	ypa399	5	Male	7.4	Principal sulcus	PS	15581196	0.8558
399-6R	ypa399	5	Male	8.1	Principal sulcus	PS	17354811	0.8729
399-7L	ypa399	5	Male	6.8	Anterior subcentral dimple	ASD	14923392	0.853
399-7R	ypa399	5	Male	6.8	Anterior subcentral dimple	ASD	14334775	0.8704
399-8L	ypa399	5	Male	7.1	Arcuate sulcus spur	ARSP	15193261	0.8554
399-8R	ypa399	5	Male	8.2	Arcuate sulcus spur	ARSP	14216173	0.8846
399-9L	ypa399	5	Male	6.4	Superior precentral dimple	SPCD	14853507	0.8548
399-9R	ypa399	5	Male	7.6	Superior precentral dimple	SPCD	31201918	0.8832
ypa405-10-L	ypa405	24	Female	8.1	Superior postcentral dimple	SU	14883734	0.9112
ypa405-10-R	ypa405	24	Female	8.2	Superior postcentral dimple	SU	13588868	0.9112
ypa405-11-L	ypa405	24	Female	8	Intraparietal sulcus	IPS	15724485	0.8907
ypa405-11-R	ypa405	24	Female	7.9	Intraparietal sulcus	IPS	19135408	0.8832
ypa405-12-L	ypa405	24	Female	8.2	Lateral fissure	LF	13547351	0.9068
ypa405-12-R	ypa405	24	Female	7.9	Lateral fissure	LF	25354187	0.9039
ypa405-13-L	ypa405	24	Female	8.2	Parietal area	PEC	22907580	0.9104
ypa405-13-R	ypa405	24	Female	7.2	Parietal area	PEC	15733557	0.9136
ypa405-14-L	ypa405	24	Female	8.3	Anterior marginal gyrus	AMG	13963112	0.9152
ypa405-14-R	ypa405	24	Female	8	Anterior marginal gyrus	AMG	21326100	0.8857
ypa405-15-L	ypa405	24	Female	8.3	Angular gyrus	AG	16405432	0.9111
ypa405-15-R	ypa405	24	Female	8.4	Angular gyrus	AG	11285453	0.7197
ypa405-16-L	ypa405	24	Female	8.8	Lateral superior temporal gyrus	LSTG	14349923	0.9121
ypa405-16-R	ypa405	24	Female	9.1	Lateral superior temporal gyrus	LSTG	11447603	0.7208
ypa405-17-L	ypa405	24	Female	8.4	Lateral superior temporal gyrus	LSTG	16280718	0.902
ypa405-17-R-2	ypa405	24	Female	8.7	Lateral superior temporal gyrus	LSTG	18350575	0.8933
ypa405-18-L	ypa405	24	Female	8.4	Temporal polar gyrus	TPG	14850304	0.9114
ypa405-18-R	ypa405	24	Female	8.3	Temporal polar gyrus	TPG	11457914	0.7394
ypa405-19-L	ypa405	24	Female	7.9	Temporal polar gyrus	TPG	19166636	0.9071
ypa405-19-R	ypa405	24	Female	8	Temporal polar gyrus	TPG	11456799	0.7471
ypa405-1-L	ypa405	24	Female	7.5	Dorsolateral prefrontal cortex	DLPFC	18080513	0.908
ypa405-1-R	ypa405	24	Female	8.3	Dorsolateral prefrontal cortex	DLPFC	14131362	0.913
ypa405-20-L	ypa405	24	Female	8.1	Primary visual cortex	V1C	15807591	0.9067
ypa405-20-R	ypa405	24	Female	7.7	Primary visual cortex	V1C	11953401	0.7401
ypa405-21-L	ypa405	24	Female	7.3	Visual cortex V2	V2C	19564731	0.905
ypa405-21-R	ypa405	24	Female	8.5	Visual cortex V2	V2C	13410007	0.7318
ypa405-22-L	ypa405	24	Female	7.8	Visual cortex V4	V4C	13768312	0.9156
ypa405-22-R	ypa405	24	Female	6.6	Visual cortex V4	V4C	12510483	0.718
ypa405-23-L	ypa405	24	Female	8.3	Superior frontal gyrus	SFG	16598686	0.9015
ypa405-23-R	ypa405	24	Female	8.6	Superior frontal gyrus	SFG	13578244	0.9097
ypa405-24-L	ypa405	24	Female	8.5	Caudate nucleus	CN	16364424	0.8978
ypa405-24-R	ypa405	24	Female	8.1	Caudate nucleus	CN	13414786	0.7039
ypa405-25-L	ypa405	24	Female	9.1	Putamen	PTM	13374906	0.8973
ypa405-25-R	ypa405	24	Female	8.3	Putamen	PTM	11941045	0.6852
ypa405-26-L	ypa405	24	Female	8	Global pallidum	GP	14699286	0.8979
ypa405-26-R	ypa405	24	Female	7.6	Global pallidum	GP	14756932	0.8909
ypa405-27-L	ypa405	24	Female	8.7	Amygdala	AMY	20687646	0.9069
ypa405-27-R	ypa405	24	Female	8.5	Amygdala	AMY	12931461	0.7096
ypa405-28-L	ypa405	24	Female	8.7	Hippocampus	HIP	14129995	0.9107
ypa405-28-R	ypa405	24	Female	8.3	Hippocampus	HIP	12479081	0.7472
ypa405-2-L	ypa405	24	Female	8.3	Ventral lateral prefrontal cortex	VLPFC	14067637	0.9026
ypa405-2-R	ypa405	24	Female	8.6	Ventral lateral prefrontal cortex	VLPFC	15415872	0.8979
ypa405-31-L	ypa405	24	Female	8.8	Cingulate sulcus	CGS	17433921	0.9151
ypa405-31-R	ypa405	24	Female	8.4	Cingulate sulcus	CGS	18882776	0.9006
ypa405-32-L	ypa405	24	Female	7.9	Thalamus	TH	16030419	0.8979
ypa405-33-L	ypa405	24	Female	8.6	Hypothalamus	HTH	14409142	0.9035
ypa405-34-L	ypa405	24	Female	8.4	Superior colliculus	SC	14714687	0.9148
ypa405-34-R	ypa405	24	Female	8.2	Superior colliculus	SC	15667633	0.9198
ypa405-35-L	ypa405	24	Female	7.5	Inferior colliculus	IC	24600247	0.8939
ypa405-35-R	ypa405	24	Female	8.3	Inferior colliculus	IC	15218819	0.911
ypa405-37-L-2	ypa405	24	Female	8.7	pons	pons	15574493	0.8879
ypa405-38-L	ypa405	24	Female	8.6	Cerebellar cortex	CBC	22431726	0.9166
ypa405-38-R	ypa405	24	Female	9.2	Cerebellar cortex	CBC	29946238	0.9227
ypa405-39-L	ypa405	24	Female	9	Cerebellar vermis	CV	15154488	0.9163
ypa405-3-L	ypa405	24	Female	8.9	Anterior supraprincipal dimple	ASPD	15125560	0.8808
ypa405-3-R	ypa405	24	Female	8.4	Anterior supraprincipal dimple	ASPD	15867162	0.8989
ypa405-40_R	ypa405	24	Female	7.1	Pineal gland	PG	13873212	0.9378
ypa405-41_R	ypa405	24	Female	7.1	Hypophysis	HYP	14503772	0.9286
ypa405-42-L	ypa405	24	Female	8.4	Ventromedial prefrontal cortex	VMPFC	22680180	0.9137
ypa405-42-R	ypa405	24	Female	7.9	Ventromedial prefrontal cortex	VMPFC	15681592	0.8957
ypa405-43-L	ypa405	24	Female	8.4	Anterior insula cortex	AIC	17812359	0.9035
ypa405-43-R	ypa405	24	Female	9.1	Anterior insula cortex	AIC	21834064	0.9021
ypa405-44-L	ypa405	24	Female	8.6	Posterior insula cortex	PIC	16370074	0.913
ypa405-45-L	ypa405	24	Female	8.5	Orbitofrontal cortex	OFC	15586744	0.9031
ypa405-45-R	ypa405	24	Female	8.3	Orbitofrontal cortex	OFC	17688690	0.8868
ypa405-46-L	ypa405	24	Female	8.6	Accumbens nucleus	ACB	18206906	0.9003
ypa405-46-R	ypa405	24	Female	8.5	Accumbens nucleus	ACB	12723373	0.7314
ypa405-47-L	ypa405	24	Female	8.8	Corpus callosum	CC	14930638	0.91
ypa405-47-R	ypa405	24	Female	8	Corpus callosum	CC	15870685	0.9201
ypa405-49-L	ypa405	24	Female	8.9	Olfactory bulb	OB	17631264	0.9083
ypa405-49-R	ypa405	24	Female	9.1	Olfactory bulb	OB	20796789	0.9228
ypa405-4-L	ypa405	24	Female	8.5	Posterior supraprincipal dimple	PSPD	20691665	0.9027
ypa405-4-R	ypa405	24	Female	8.6	Posterior supraprincipal dimple	PSPD	17722468	0.8891
ypa405-53_R	ypa405	24	Female	7.1	Medulla	MED	18425386	0.9002
ypa405-5-L	ypa405	24	Female	7.8	Superior arcuate sulcus	SAR	20258443	0.8964
ypa405-5-R	ypa405	24	Female	8.5	Superior arcuate sulcus	SAR	13789070	0.9038
ypa405-6-L	ypa405	24	Female	8.3	Principal sulcus	PS	21872602	0.9175
ypa405-6-R	ypa405	24	Female	8.7	Principal sulcus	PS	12736991	0.8862
ypa405-7-L	ypa405	24	Female	8.2	Anterior subcentral dimple	ASD	14136261	0.9043
ypa405-7-R	ypa405	24	Female	8.5	Anterior subcentral dimple	ASD	22657448	0.8893
ypa405-8-L	ypa405	24	Female	7.6	Arcuate sulcus spur	ARSP	35507337	0.9079
ypa405-8-R	ypa405	24	Female	8.3	Arcuate sulcus spur	ARSP	15098610	0.874
ypa405-9-L	ypa405	24	Female	8.1	Superior precentral dimple	SPCD	14422433	0.9136
ypa405-9-R	ypa405	24	Female	8.3	Superior precentral dimple	SPCD	23274905	0.901
ypa406-10-L	ypa406	16	Female	8	Superior postcentral dimple	SU	16066465	0.8891
ypa406-10-R	ypa406	16	Female	8	Superior postcentral dimple	SU	15997421	0.8923
ypa406-11-L	ypa406	16	Female	8.2	Intraparietal sulcus	IPS	16044571	0.9116
ypa406-11-R	ypa406	16	Female	8.1	Intraparietal sulcus	IPS	13716151	0.8948
ypa406-12-L	ypa406	16	Female	8.5	Lateral fissure	LF	29492898	0.9006
ypa406-12-R	ypa406	16	Female	8.3	Lateral fissure	LF	13099556	0.8889
ypa406-13-L	ypa406	16	Female	7.9	Parietal area	PEC	18792968	0.9193
ypa406-13-R	ypa406	16	Female	8	Parietal area	PEC	14758609	0.9039
ypa406-14-L	ypa406	16	Female	7.3	Anterior marginal gyrus	AMG	16159365	0.9153
ypa406-14-R	ypa406	16	Female	8.1	Anterior marginal gyrus	AMG	30423096	0.9049
ypa406-15-L	ypa406	16	Female	7.7	Angular gyrus	AG	17345058	0.8828
ypa406-15-R	ypa406	16	Female	8	Angular gyrus	AG	14731768	0.9006
ypa406-16-L-2	ypa406	16	Female	7.9	Lateral superior temporal gyrus	LSTG	14496089	0.8961
ypa406-16-R	ypa406	16	Female	8	Lateral superior temporal gyrus	LSTG	15577274	0.9042
ypa406-17-L	ypa406	16	Female	8	Lateral superior temporal gyrus	LSTG	34409713	0.9102
ypa406-17-R	ypa406	16	Female	7.3	Lateral superior temporal gyrus	LSTG	27543506	0.8937
ypa406-18-L	ypa406	16	Female	7.7	Temporal polar gyrus	TPG	13621541	0.9066
ypa406-18-R	ypa406	16	Female	7.8	Temporal polar gyrus	TPG	13125521	0.9097
ypa406-19-L	ypa406	16	Female	7.9	Temporal polar gyrus	TPG	23410070	0.92
ypa406-19-R	ypa406	16	Female	7.7	Temporal polar gyrus	TPG	18098207	0.9001
ypa406-1-L	ypa406	16	Female	7.6	Dorsolateral prefrontal cortex	DLPFC	26933279	0.9125
ypa406-1-R	ypa406	16	Female	6.4	Dorsolateral prefrontal cortex	DLPFC	13977506	0.8645
ypa406-20-L	ypa406	16	Female	7	Primary visual cortex	V1C	25304428	0.9058
ypa406-20-R	ypa406	16	Female	7.5	Primary visual cortex	V1C	16478676	0.9055
ypa406-21-L	ypa406	16	Female	7.3	Visual cortex V2	V2C	17872786	0.9093
ypa406-21-R	ypa406	16	Female	7.1	Visual cortex V2	V2C	27631039	0.8983
ypa406-22-L	ypa406	16	Female	7.8	Visual cortex V4	V4C	18955267	0.9133
ypa406-22-R	ypa406	16	Female	6.3	Visual cortex V4	V4C	21199308	0.9138
ypa406-23-L	ypa406	16	Female	8.1	Superior frontal gyrus	SFG	14962799	0.9084
ypa406-23-R	ypa406	16	Female	6.2	Superior frontal gyrus	SFG	32173321	0.8842
ypa406-24-L	ypa406	16	Female	7.9	Caudate nucleus	CN	20986614	0.8745
ypa406-24-R	ypa406	16	Female	8.5	Caudate nucleus	CN	18460158	0.8878
ypa406-25-L	ypa406	16	Female	8.3	Putamen	PTM	65512781	0.8965
ypa406-25-R	ypa406	16	Female	7.9	Putamen	PTM	18332725	0.8798
ypa406-26-L	ypa406	16	Female	7.9	Global pallidum	GP	13933883	0.8936
ypa406-26-R	ypa406	16	Female	8.1	Global pallidum	GP	13653117	0.901
ypa406-27-L	ypa406	16	Female	7.8	Amygdala	AMY	15295672	0.9031
ypa406-27-R	ypa406	16	Female	8.3	Amygdala	AMY	13512127	0.9071
ypa406-28-L	ypa406	16	Female	8	Hippocampus	HIP	27235279	0.8869
ypa406-28-R	ypa406	16	Female	7.6	Hippocampus	HIP	15202508	0.8756
ypa406-2-L	ypa406	16	Female	8	Ventral lateral prefrontal cortex	VLPFC	14345678	0.8885
ypa406-2-R	ypa406	16	Female	8.1	Ventral lateral prefrontal cortex	VLPFC	15527099	0.8373
ypa406-31-L	ypa406	16	Female	7.4	Cingulate sulcus	CGS	55806453	0.9041
ypa406-31-R	ypa406	16	Female	8.3	Cingulate sulcus	CGS	13133048	0.9035
ypa406-32-L	ypa406	16	Female	7.4	Thalamus	TH	15097713	0.8965
ypa406-33-L	ypa406	16	Female	7.7	Hypothalamus	HTH	17753521	0.9051
ypa406-34-L	ypa406	16	Female	7.7	Superior colliculus	SC	14272227	0.8951
ypa406-34-R	ypa406	16	Female	8.4	Superior colliculus	SC	13400188	0.91
ypa406-35-L	ypa406	16	Female	8.2	Inferior colliculus	IC	72867717	0.8647
ypa406-35-R	ypa406	16	Female	7	Inferior colliculus	IC	13320482	0.903
ypa406-37-L	ypa406	16	Female	8.1	pons	pons	16170985	0.8581
ypa406-38-L	ypa406	16	Female	8	Cerebellar cortex	CBC	19497304	0.9132
ypa406-38-R	ypa406	16	Female	7.2	Cerebellar cortex	CBC	13789616	0.907
ypa406-39-L	ypa406	16	Female	8.1	Cerebellar vermis	CV	17614359	0.9205
ypa406-3-L	ypa406	16	Female	8.1	Anterior supraprincipal dimple	ASPD	20963901	0.9147
ypa406-3-R	ypa406	16	Female	7.8	Anterior supraprincipal dimple	ASPD	19089325	0.8204
ypa406-40_R	ypa406	16	Female	7.1	Pineal gland	PG	15539192	0.9387
ypa406-41_R	ypa406	16	Female	7.1	Hypophysis	HYP	16993932	0.921
ypa406-42-L	ypa406	16	Female	7.9	Ventromedial prefrontal cortex	VMPFC	13976401	0.9163
ypa406-42-R	ypa406	16	Female	7.3	Ventromedial prefrontal cortex	VMPFC	21578439	0.8618
ypa406-43-L	ypa406	16	Female	7.6	Anterior insula cortex	AIC	14883076	0.9091
ypa406-43-R	ypa406	16	Female	8	Anterior insula cortex	AIC	25026627	0.8456
ypa406-44-L	ypa406	16	Female	9	Posterior insula cortex	PIC	14022202	0.9088
ypa406-45-L	ypa406	16	Female	7.3	Orbitofrontal cortex	OFC	15720654	0.9022
ypa406-45-R	ypa406	16	Female	7.5	Orbitofrontal cortex	OFC	15341327	0.8461
ypa406-46-L	ypa406	16	Female	7.3	Accumbens nucleus	ACB	51136833	0.8694
ypa406-46-R	ypa406	16	Female	7.3	Accumbens nucleus	ACB	10940585	0.8894
ypa406-47-R	ypa406	16	Female	8.9	Corpus callosum	CC	16588565	0.9275
ypa406-48-L	ypa406	16	Female	6.9	Ventral tegmental area	VTA	23057495	0.8862
ypa406-49-L	ypa406	16	Female	7.9	Olfactory bulb	OB	15544701	0.9036
ypa406-4-L	ypa406	16	Female	7.5	Posterior supraprincipal dimple	PSPD	20260643	0.9051
ypa406-4-R	ypa406	16	Female	6.9	Posterior supraprincipal dimple	PSPD	20251488	0.8996
ypa406-53	ypa406	16	Female	7.8	Medulla	MED	14480475	0.8604
ypa406-5-L	ypa406	16	Female	7.4	Superior arcuate sulcus	SAR	19654509	0.9083
ypa406-5-R	ypa406	16	Female	6.6	Superior arcuate sulcus	SAR	12681944	0.8921
ypa406-6-L	ypa406	16	Female	8	Principal sulcus	PS	15731985	0.9132
ypa406-6-R	ypa406	16	Female	8	Principal sulcus	PS	17744608	0.9027
ypa406-7-L	ypa406	16	Female	6.9	Anterior subcentral dimple	ASD	15434426	0.9033
ypa406-7-R	ypa406	16	Female	6.9	Anterior subcentral dimple	ASD	13546907	0.8331
ypa406-8-L	ypa406	16	Female	7.4	Arcuate sulcus spur	ARSP	14611697	0.8915
ypa406-8-R	ypa406	16	Female	7	Arcuate sulcus spur	ARSP	13578684	0.8504
ypa406-9-L	ypa406	16	Female	8.1	Superior precentral dimple	SPCD	14403515	0.9079
ypa406-9-R	ypa406	16	Female	7.1	Superior precentral dimple	SPCD	24046273	0.8098
ypa407-10-L	ypa407	17	Female	8	Superior postcentral dimple	SU	14196759	0.9009
ypa407-10-R	ypa407	17	Female	7.4	Superior postcentral dimple	SU	15111885	0.8929
ypa407-11-L	ypa407	17	Female	7.4	Intraparietal sulcus	IPS	17004563	0.8966
ypa407-11-R	ypa407	17	Female	7.1	Intraparietal sulcus	IPS	12707328	0.9004
ypa407-12-L	ypa407	17	Female	6.7	Lateral fissure	LF	14588777	0.8914
ypa407-12-R	ypa407	17	Female	7.8	Lateral fissure	LF	13562169	0.8797
ypa407-13-L	ypa407	17	Female	7.3	Parietal area	PEC	17997093	0.8747
ypa407-13-R	ypa407	17	Female	8.3	Parietal area	PEC	18157861	0.9056
ypa407-14-L	ypa407	17	Female	8.1	Anterior marginal gyrus	AMG	11097702	0.8856
ypa407-14-R	ypa407	17	Female	6.8	Anterior marginal gyrus	AMG	13615027	0.8947
ypa407-15-L	ypa407	17	Female	7	Angular gyrus	AG	78632914	0.8218
ypa407-15-R	ypa407	17	Female	6.8	Angular gyrus	AG	29728850	0.8948
ypa407-16-L	ypa407	17	Female	8.3	Lateral superior temporal gyrus	LSTG	14173512	0.8827
ypa407-16-R	ypa407	17	Female	8.3	Lateral superior temporal gyrus	LSTG	13980742	0.8995
ypa407-17-L	ypa407	17	Female	7.8	Lateral superior temporal gyrus	LSTG	11776857	0.8914
ypa407-17-R	ypa407	17	Female	7.2	Lateral superior temporal gyrus	LSTG	21419694	0.8844
ypa407-18-L	ypa407	17	Female	8.4	Temporal polar gyrus	TPG	17241657	0.8882
ypa407-18-R	ypa407	17	Female	7	Temporal polar gyrus	TPG	31268592	0.8903
ypa407-19-L	ypa407	17	Female	6	Temporal polar gyrus	TPG	20342995	0.9081
ypa407-19-R	ypa407	17	Female	7.3	Temporal polar gyrus	TPG	16186821	0.5637
ypa407-1-L	ypa407	17	Female	8	Dorsolateral prefrontal cortex	DLPFC	14053870	0.9021
ypa407-1-R	ypa407	17	Female	7.4	Dorsolateral prefrontal cortex	DLPFC	16309501	0.8947
ypa407-20-L	ypa407	17	Female	8.3	Primary visual cortex	V1C	13367337	0.9104
ypa407-20-R	ypa407	17	Female	6.6	Primary visual cortex	V1C	17885751	0.9005
ypa407-21-L	ypa407	17	Female	7.9	Visual cortex V2	V2C	22860598	0.8961
ypa407-21-R	ypa407	17	Female	7.1	Visual cortex V2	V2C	16562647	0.8975
ypa407-22-L	ypa407	17	Female	7.4	Visual cortex V4	V4C	18972640	0.8921
ypa407-23-L	ypa407	17	Female	8.1	Superior frontal gyrus	SFG	12478196	0.9006
ypa407-23-R	ypa407	17	Female	7	Superior frontal gyrus	SFG	15102116	0.8868
ypa407-24-L	ypa407	17	Female	8.1	Caudate nucleus	CN	15806827	0.8798
ypa407-24-R	ypa407	17	Female	7	Caudate nucleus	CN	15142747	0.8853
ypa407-25-L	ypa407	17	Female	8.2	Putamen	PTM	16080282	0.8732
ypa407-25-R	ypa407	17	Female	8.1	Putamen	PTM	16624318	0.8946
ypa407-26-L	ypa407	17	Female	7.7	Global pallidum	GP	20297211	0.8847
ypa407-26-R	ypa407	17	Female	7.6	Global pallidum	GP	14635592	0.8768
ypa407-27-L	ypa407	17	Female	7.2	Amygdala	AMY	13768717	0.8803
ypa407-27-R	ypa407	17	Female	8.2	Amygdala	AMY	20546724	0.9006
ypa407-28-L	ypa407	17	Female	6.6	Hippocampus	HIP	14724568	0.8717
ypa407-28-R	ypa407	17	Female	8.1	Hippocampus	HIP	14834926	0.8974
ypa407-2-L	ypa407	17	Female	7.6	Ventral lateral prefrontal cortex	VLPFC	15766591	0.8913
ypa407-2-R	ypa407	17	Female	6.2	Ventral lateral prefrontal cortex	VLPFC	12653115	0.879
ypa407-31-L	ypa407	17	Female	6	Cingulate sulcus	CGS	16968439	0.8969
ypa407-31-R	ypa407	17	Female	7.3	Cingulate sulcus	CGS	13257428	0.8998
ypa407-32-L	ypa407	17	Female	4.8	Thalamus	TH	18079650	0.8916
ypa407-33-L	ypa407	17	Female	7	Hypothalamus	HTH	14099806	0.8905
ypa407-34-L	ypa407	17	Female	5.6	Superior colliculus	SC	17965729	0.9129
ypa407-34-R	ypa407	17	Female	8.1	Superior colliculus	SC	14720464	0.9004
ypa407-35-L	ypa407	17	Female	7	Inferior colliculus	IC	12732659	0.8933
ypa407-35-R	ypa407	17	Female	7.4	Inferior colliculus	IC	13025541	0.889
ypa407-37-L	ypa407	17	Female	7.3	pons	pons	15687948	0.8823
ypa407-38-L	ypa407	17	Female	8.8	Cerebellar cortex	CBC	15782934	0.9153
ypa407-38-R	ypa407	17	Female	8.4	Cerebellar cortex	CBC	15574488	0.9225
ypa407-39-L	ypa407	17	Female	8.3	Cerebellar vermis	CV	15081637	0.9167
ypa407-3-L	ypa407	17	Female	6.9	Anterior supraprincipal dimple	ASPD	13771025	0.8973
ypa407-3-R	ypa407	17	Female	7.9	Anterior supraprincipal dimple	ASPD	15031177	0.8991
ypa407-40_R	ypa407	17	Female	7.1	Pineal gland	PG	15802820	0.9351
ypa407-41_R	ypa407	17	Female	7.1	Hypophysis	HYP	14017755	0.9209
ypa407-42-L	ypa407	17	Female	8.6	Ventromedial prefrontal cortex	VMPFC	13286436	0.9029
ypa407-42-R	ypa407	17	Female	8.2	Ventromedial prefrontal cortex	VMPFC	14475328	0.8955
ypa407-43-L	ypa407	17	Female	8.2	Anterior insula cortex	AIC	13575752	0.8981
ypa407-43-R	ypa407	17	Female	8.3	Anterior insula cortex	AIC	14103497	0.8832
ypa407-44-L	ypa407	17	Female	7.6	Posterior insula cortex	PIC	15473888	0.9111
ypa407-44-R	ypa407	17	Female	8.1	Posterior insula cortex	PIC	15819118	0.8917
ypa407-45-L	ypa407	17	Female	7.2	Orbitofrontal cortex	OFC	13483070	0.8958
ypa407-45-R	ypa407	17	Female	7.3	Orbitofrontal cortex	OFC	12816779	0.8967
ypa407-46-L	ypa407	17	Female	7.7	Accumbens nucleus	ACB	14432260	0.8747
ypa407-46-R	ypa407	17	Female	8.1	Accumbens nucleus	ACB	13737307	0.8729
ypa407-47-L	ypa407	17	Female	7.9	Corpus callosum	CC	18560843	0.9238
ypa407-47-R	ypa407	17	Female	8.5	Corpus callosum	CC	12909287	0.932
ypa407-48-L	ypa407	17	Female	7.1	Ventral tegmental area	VTA	12845819	0.8887
ypa407-4-L	ypa407	17	Female	7.4	Posterior supraprincipal dimple	PSPD	16274044	0.8809
ypa407-4-R	ypa407	17	Female	6.5	Posterior supraprincipal dimple	PSPD	13834845	0.8813
ypa407-53	ypa407	17	Female	7.1	Medulla	MED	15534960	0.9033
ypa407-5-L	ypa407	17	Female	7.8	Superior arcuate sulcus	SAR	12710641	0.9026
ypa407-5-R	ypa407	17	Female	7.1	Superior arcuate sulcus	SAR	12711247	0.8886
ypa407-6-L	ypa407	17	Female	7.7	Principal sulcus	PS	15146629	0.9023
ypa407-6-R	ypa407	17	Female	7.8	Principal sulcus	PS	14374486	0.8967
ypa407-7-L	ypa407	17	Female	7.6	Anterior subcentral dimple	ASD	11289419	0.8864
ypa407-7-R	ypa407	17	Female	5.7	Anterior subcentral dimple	ASD	21527288	0.904
ypa407-8-L	ypa407	17	Female	7.6	Arcuate sulcus spur	ARSP	12275953	0.8919
ypa407-8-R	ypa407	17	Female	7	Arcuate sulcus spur	ARSP	13281625	0.8665
ypa407-9-L	ypa407	17	Female	8	Superior precentral dimple	SPCD	13338481	0.9012
ypa407-9-R	ypa407	17	Female	7.3	Superior precentral dimple	SPCD	15271269	0.8815

## Sheet: Table S4
AMY											STR
Development windows Lineages	w2	w3	w4	w5	w6	w7	w8	w9			Development windows Lineages	w2	w3	w4	w5	w6	w7	w8	w9
Homo sapiens	46.2052	45.6306	46.2816	52.5215	54.9781	53.6006	51.2982	53.5061			Homo sapiens	47.0773	46.8012	47.224	54.5507	56.9618	55.8549	54.3106	55.3835
Hominini	35.5124	36.8968	36.743	41.3953	41.81	40.5643	40.8899	42.2063			Hominini	37.1168	36.3927	37.7363	42.8271	43.4358	42.1645	43.6475	44.6168
Homininae	29.9281	29.28	27.9751	35.056	37.5094	35.2342	32.4286	35.4477			Homininae	31.1269	29.2732	30.0651	38.9301	40.7776	43.606	39.6665	40.9546
Hominidae	46.2285	46.2654	47.0903	57.7844	58.3479	56.5575	55.5206	56.287			Hominidae	46.7017	46.0248	48.1202	57.9342	59.2087	57.9294	55.6136	57.9425
Hominoidea	28.8969	28.8358	29.8404	36.3853	37.0054	36.2547	34.4259	36.3072			Hominoidea	28.7077	28.7503	29.2383	37.3739	38.1744	38.8125	37.4098	38.0975
Catarrhini	23.1884	22.75	23.0101	27.5486	28.7798	26.8161	25.4953	26.0044			Catarrhini	24.5608	24.4888	25.2562	30.6855	31.2937	33.2926	29.1934	28.0586
Simiiformes	6.14303	6.1767	5.96676	5.58674	5.38705	6.16752	6.24179	5.90765			Simiiformes	8.79169	8.04568	8.06525	5.28671	4.97789	5.83144	5.25743	5.27608
Haplorrhini	46.9301	47.0294	47.1696	50.2687	52.3905	52.1953	53.2279	54.8374			Haplorrhini	49.2311	50.4372	50.2617	52.9635	55.6934	62.1062	58.2302	58.3051
HIP											MD
Development windows Lineages	w2	w3	w4	w5	w6	w7	w8	w9			Development windows Lineages	w2	w3	w4	w5	w6	w7	w8	w9
Homo sapiens	45.2612	49.0502	49.4307	51.3728	55.3954	53.9843	54.2062	52.1959			Homo sapiens	49.1784	49.9176	52.7892	55.1451	54.5693	53.0198	51.5726	53.3548
Hominini	35.357	36.6238	36.5768	40.5776	41.7364	39.8766	42.4178	39.7938			Hominini	36.831	37.897	40.1303	40.1243	39.9376	38.7783	39.1547	40.059
Homininae	29.6897	30.5674	27.5359	33.854	38.1287	35.2226	36.0521	34.3353			Homininae	29.1066	28.2806	29.4183	36.9231	36.4669	34.7824	34.6558	35.6995
Hominidae	47.3621	49.2814	50.1884	56.6938	58.9537	56.1355	58.4305	55.3526			Hominidae	47.365	49.8511	53.4836	58.2547	58.6805	58.4373	56.3804	56.1603
Hominoidea	29.7196	32.8315	32.3054	35.9974	37.5688	36.6335	37.493	35.0061			Hominoidea	28.4902	30.7136	32.7024	36.5641	35.68	35.1586	34.8618	35.4686
Catarrhini	25.4918	27.9857	28.6884	27.632	29.9752	27.3279	26.2779	26.166			Catarrhini	26.4206	28.0855	29.7711	30.3639	31.0373	31.231	29.5546	29.6167
Simiiformes	6.15408	6.48766	6.65451	5.73069	5.25258	5.56208	5.23494	5.8826			Simiiformes	8.6671	8.90087	8.85007	6.17907	6.26681	7.39954	7.25212	6.97194
Haplorrhini	46.6258	47.7214	50.3314	48.7479	52.7061	51.8034	51.0548	53.8681			Haplorrhini	54.7485	60.0449	60.32	55.1035	58.693	59.4553	60.0137	60.2753
NCX											CBC
Development windows Lineages	w2	w3	w4	w5	w6	w7	w8	w9			Development windows Lineages	w2	w3	w4	w5	w6	w7	w8	w9
Homo sapiens	43.9404	45.8481	46.238	51.5456	52.8963	53.609	51.4569	50.3831			Homo sapiens	45.1282	45.4974	45.5439	48.5729	48.8322	48.7402	48.9469	49.5701
Hominini	33.8314	35.6816	35.9853	39.9342	39.6708	39.5497	40.9988	40.287			Hominini	36.5374	38.0079	35.7395	38.3954	36.9775	36.3955	36.3086	36.7746
Homininae	29.6092	28.6	28.1843	32.9108	35.2349	35.7414	33.2644	32.3176			Homininae	29.6294	33.1578	29.0391	33.0043	32.7838	31.3945	30.701	32.4445
Hominidae	44.9452	45.3024	46.0436	54.2115	56.3986	55.5354	55.9157	54.8916			Hominidae	45.0603	49.8111	46.4898	53.1202	54.5646	55.754	55.5159	54.5347
Hominoidea	28.3107	27.8544	28.2337	34.1394	35.5841	36.7355	35.3175	34.0773			Hominoidea	29.2369	32.0775	29.6353	34.1819	33.6151	33.077	32.7647	33.6497
Catarrhini	22.6228	22.5367	23.768	27.6832	28.1485	27.5369	26.1341	25.6151			Catarrhini	25.9312	24.2106	24.1697	26.031	26.5537	25.446	25.1598	26.0507
Simiiformes	5.76979	6.12482	6.45186	6.10433	5.46723	5.66006	5.93616	6.16946			Simiiformes	7.41384	6.31046	6.15636	6.34485	6.50017	6.55087	6.32083	6.32589
Haplorrhini	46.1433	47.8041	49.0814	50.2315	52.5292	52.7696	53.2424	55.2071			Haplorrhini	48.7262	49.4269	46.7604	47.5505	50.7257	51.9524	51.5474	53.9344

## Sheet: Table S5
Human brain areas Lineages	HTH	PTM	ACB	CN	FC	HIP	SPC	Cerebellum	Cortex	ACC	SN	AMY
Homo sapiens	75.9725	75.9857	75.9715	75.9791	75.9761	75.9786	75.9718	75.9109	75.9711	75.9814	75.9811	75.9862
FC	Frontal cortex
ACC	Anterior cingulate cortex
AMY	Amygdala
HIP	Hippocampus
PTM	Putamen
ACB	Accumbens nucleus
CN	Caudate nucleus
HTH	Hypothalamus
SN	Substantia nigra
SPC	Spinal cord

## Sheet: Table S6
AMY											STR
Development windows Lineages	w2	w3	w4	w5	w6	w7	w8	w9			Development windows Lineages	w2	w3	w4	w5	w6	w7	w8	w9
Homo sapiens	76.1828	76.1809	76.1838	76.1353	76.0156	76.1551	76.114	76.1602			Homo sapiens	76.1803	76.18	76.1819	76.1085	76.0189	76.1668	76.097	76.1543
HIP											MD
Development windows Lineages	w2	w3	w4	w5	w6	w7	w8	w9			Development windows Lineages	w2	w3	w4	w5	w6	w7	w8	w9
Homo sapiens	76.1839	76.1834	76.1859	76.1115	76.0606	76.1614	76.1365	76.1601			Homo sapiens	76.1745	76.1783	76.1768	76.11	76.0629	76.16	76.0767	76.1466
NCX											CBC
Development windows Lineages	w2	w3	w4	w5	w6	w7	w8	w9			Development windows Lineages	w2	w3	w4	w5	w6	w7	w8	w9
Homo sapiens	76.1722	76.1772	76.1753	76.145	76.1109	76.1619	76.1251	76.1594			Homo sapiens	76.1787	76.1837	76.1744	76.1552	76.1205	76.1448	76.1237	76.127
